# Supplementary material for: Genome-Wide Identification of MYC Transcription Factors and Their Potential Functions in the Growth and Development Regulation of Tree Peony (Paeonia suffruticosa)
Source: Plants (Basel). 2024 Feb 2;13(3):437. doi: 10.3390/plants13030437 (PMC10857424; doi:10.3390/plants13030437)
Supplement: Supplementary file 1 [file plants-13-00437-s001.zip]

Archive with 4 entries (4 files):
- Supplementary  Figure S1. The sequence of top ten conserved motifs in 15 PsMYCs.tif
- Supplementary  Figure S2. The chromosomal location analysis of 15 PsMYCs.tif
- Supplementary Table S1. Identification and characterization of the 15 PsMYCs.xlsx
- Supplementary Table S2. Amino acid sequence of 15 PsMYC proteins and other MYC proteins.TXT
