# Supplementary material for: Genome-Wide Identification of MYC Transcription Factors and Their Potential Functions in the Growth and Development Regulation of Tree Peony (Paeonia suffruticosa)
Source: Plants (Basel). 2024 Feb 2;13(3):437. doi: 10.3390/plants13030437 (PMC10857424; doi:10.3390/plants13030437)
Supplement: Supplementary file 1 [file plants-13-00437-s001.zip › Supplementary Table S1. Identification and characterization of the 15 PsMYCs.xlsx]

## Sheet: Sheet1
Table S1. Identification and characterization of the 15 PsMYC genes
Gene name	Length of ORF (bp)	Amino acid No.	Molecular weight	Theoretical pI	Formula	Instability index	Aliphatic index	GRAVY
PsMYC1	2304	768	85245.1	5.61	C3750H5839N1029O1166S39	45.63	79.32	-0.292
PsMYC2	2031	677	74359.9	5.74	C3219H5087N919O1052S27	45.24	67.68	-0.586
PsMYC3	2136	712	80130.4	6.29	C3506H5589N987O1076S42	49.79	83.08	-0.427
PsMYC4	1920	640	71718.1	5.36	C3127H5007N879O994S28	58.91	88.16	-0.404
PsMYC5	2598	866	95548.7	5.25	C4186H6611N1149O1331S38	47.21	79.43	-0.365
PsMYC6	1689	563	63840.1	5.19	C2756H4315N801O892S28	42.27	73.07	-0.661
PsMYC7	2850	950	103922	6.53	C4535H7203N1301O1432S33	40.24	82.88	-0.392
PsMYC8	1827	609	67197.8	6.38	C2959H4682N846O911S16	39.99	79.24	-0.412
PsMYC9	1071	357	40623.5	5.81	C1818H2722N492O542S15	65.03	67.48	-0.582
PsMYC10	1419	473	52324	5.06	C2274H3627N637O733S22	47.42	81.4	-0.402
PsMYC11	1146	382	42188.6	4.65	C1826H2814N516O601S18	66.36	65.13	-0.606
PsMYC12	1458	486	53661.5	6.55	C2350H3719N663O739S18	43.72	76.75	-0.459
PsMYC13	1092	364	40889.6	7.62	C1833H2829N503O531S15	48.81	77.64	-0.436
PsMYC14	1206	402	45053.2	5.67	C1972H3005N553O618S22	47.9	61.14	-0.591
PsMYC15	1098	366	40679.2	5.35	C1810H2823N483O549S17	38.05	87.35	-0.219
